# Supplementary material for: Accelerated straw decomposition and mitigated methane emissions via autumn puddling incorporation enhances soil health and yield stability in cold-region rice systems of China
Source: PeerJ. 2025 Oct 27;13:e20264. doi: 10.7717/peerj.20264 (PMC12574589; doi:10.7717/peerj.20264)
Supplement: Supplemental Information 1 [file peerj-13-20264-s001.xls]

## Sheet: data
Year	Treatment	Nitrogen（mg/kg）	Phosphorus（mg/kg）	Potassium（mg/kg）	pH	OM（g/kg）	Ca（cmol/kg）	Mg（cmol/kg）	CH4												ORP												Straw weight loss rate						Breaking force						Bleeding sap rates
									May-L	Jun.-E	Jun.-M	Jun.-L	Jul.-E	Jul.-M	Jul.-L	Aug.-E	Aug.-M	Aug.-L	Sep.-E	Sep.-M	May-L	Jun.-E	Jun.-M	Jun.-L	Jul.-E	Jul.-M	Jul.-L	Aug.-E	Aug.-M	Aug.-L	Sep.-E	Sep.-M	Apr.	May	Jun.	Jul.	Aug.	Sep.	Apr.	May	Jun.	Jul.	Aug.	Sep.	Jul.-E	Jul.-M	Jul.-L	Aug.-E	Aug.-M
2022	CK	168.4	22.1	220.3	5.64	28.6	25.3	9.3	1.23	2.68	2.66	3.68	4.11	5.66	7.63	10.16	9.23	7.62	5.23	2.33	-31	-77	-162	-178	-152	-164	-177	-214	-226	-182	-103	-87	0	0	0	0	0	0	0	0	0	0	0	0	0.194	0.203	0.234	0.193	0.263
		167.2	23.2	222.4	5.72	28.8	25.6	9.2	1.36	3.01	2.98	3.44	3.95	5.78	7.22	11.21	8.89	7.22	4.95	2.34	-29	-72	-157	-182	-156	-159	-186	-221	-234	-180	-116	-102	0	0	0	0	0	0	0	0	0	0	0	0	0.168	0.233	0.208	0.304	0.257
		168.3	24.6	218.3	5.66	27.9	25.7	9.4	1.67	2.13	2.79	3.62	4.02	5.32	7.51	10.98	9.04	7.23	4.68	2.67	-27	-77	-159	-177	-160	-160	-176	-217	-241	-178	-121	-96	0	0	0	0	0	0	0	0	0	0	0	0	0.227	0.187	0.197	0.277	0.277
	T1	177.4	26.4	216.2	5.64	28.3	26.2	9.3	7.62	13.66	22.34	36.5	33.2	30.14	12.63	10.21	5.23	5.23	3.24	1.37	-33	-72	-173	-263	-311	-264	-234	-228	-186	-152	-137	-88	0	0	0.037	0.106	0.274	0.377	142	142	136	117	106	92	0.173	0.186	0.173	0.166	0.183
		169.2	27.2	234.2	5.71	28.7	26.1	9.2	7.33	12.98	22.03	34.6	32.1	29.88	17.88	10.11	5.66	5.62	3.62	2.99	-36	-73	-172	-264	-298	-258	-231	-234	-178	-149	-142	-84	0	0	0.028	0.107	0.246	0.396	139	139	130	115	104	93	0.144	0.193	0.169	0.157	0.176
		172.8	25.1	221.7	5.63	28.6	25.9	9.3	7.34	12.34	23.04	33.2	31	28.43	18.23	10.78	7.23	5.33	3.48	2.45	-38	-76	-169	-258	-286	-243	-228	-237	-182	-146	-138	-73	0	0	0.022	0.138	0.264	0.388	138	138	131	119	109	97	0.183	0.182	0.162	0.154	0.169
	T2	176.3	28.3	222.3	5.54	28.8	26.2	9.4	8.01	10.03	13.88	16.44	13.24	10.21	16.23	12.33	8.21	6.23	3.55	2.05	-77	-83	-167	-244	-254	-188	-159	-151	-189	-140	-142	-92	0.072	0.097	0.146	0.204	0.294	0.424	133	121	97	83	70	52	0.167	0.226	0.163	0.154	0.193
		178.2	25.2	214.6	5.68	27.9	26.8	9.5	7.01	11.22	14.01	17.2	14.03	11.42	15.66	12.12	7.45	7.62	3.61	2.64	-73	-80	-165	-262	-249	-189	-161	-148	-191	-143	-136	-96	0.094	0.133	0.174	0.216	0.307	0.416	134	119	92	82	69	56	0.116	0.218	0.166	0.277	0.184
		172.6	27.2	209.6	5.62	28.3	26.1	9.6	7.23	12.04	14.22	16.88	14.21	12.38	17.32	11.98	7.88	7.04	3.98	2.13	-72	-72	-168	-240	-234	-175	-154	-143	-186	-146	-127	-101	0.114	0.138	0.154	0.208	0.288	0.409	136	118	106	79	72	57	0.159	0.207	0.147	0.168	0.177
2023	CK	166.4	22.6	221.6	5.66	28.6	25.1	9.3
		163.2	22.5	218.3	5.71	28.3	24.8	9.2
		165.1	23.8	214	5.69	28.4	25.3	9.4
	T1	176.3	27.3	222.4	5.72	29.2	26.1	9.5
		166.4	25.6	218.6	5.76	28.7	26.2	9.2
		171.2	24.1	230.4	5.61	28.2	26.4	9.3
	T2	177.4	26.2	221	5.58	28.9	26.6	9.7
		173.8	23.4	219.3	5.62	28.9	26.7	9.6
		178.9	24.2	216.5	5.68	29.2	26.8	9.5
[truncated: 33 more columns]

## Sheet: weather
Temperature	Jan.			Feb.			Mar.			Apr.			May			Jun.			Jul.			Aug.			Sep.			Oct.			Nov.			Dec.
	E	M	L	E	M	L	E	M	L	E	M	L	E	M	L	E	M	L	E	M	L	E	M	L	E	M	L	E	M	L	E	M	L	E	M	L
2018	-12.4	-12.2	-20.7	-15.4	-12.1	-8.7	-9.8	-1.1	8.2	4.7	11	15.4	13.7	18.9	16.9	22.2	18.8	22.5	22.6	25.6	27.5	24.3	21.7	19.3	16.5	17.7	12.6	11.5	7.5	6	3.8	-2	-4.2	-9.3	-8.1	-12.7
2019	-11.6	-10.2	-8.2	-12.2	-7.5	0.1	2.6	2.3	0.4	4.7	10.1	12	15.1	18.4	17.2	19	17.8	21.8	23	23.5	25.3	24.4	21	19.1	21.3	14.6	17.3	12.1	7.7	8.3	1.3	-5.3	-4.8	-10.2	-8.6	-13.3
2020	-10.4	-13	-10.6	-14.2	-5.5	-4.3	-2.4	-0.6	5	3.9	11.3	6.5	14.8	14.5	16.7	19.7	20.8	21.2	22.3	25.2	25.6	24.4	23	21.8	18.9	16.1	14.3	11.2	8	5.4	2.4	3.3	-7.9	-7.3	-14	-11.4
2021	-19	-14	-9.3	-12.4	-6.5	-5.7	-3.6	2.7	6.8	7.8	8.7	11.9	11.2	18.3	16.4	16.9	20.9	21.3	22.3	27.6	27.8	24.1	20.7	20.7	19.7	16.3	15.3	11.7	6.4	7.6	2	0.3	-6.7	-3	-8.3	-17.6
2022	-13.4	-16.3	-12.4	-10.6	-12.6	-6.6	-0.3	-2.6	3.7	9.1	10.6	11.8	14.6	13.7	17.7	16.7	20.9	21.9	24.1	22.9	24.9	24.9	21.4	17.4	18.6	16.8	17.1	9.2	9.4	6.2	3	0.8	-4	-9.2	-13.7	-14.3
2023	-10.5	-9.9	-16.5	-8.9	-7.3	-2.6	3.2	1.2	6.2	10	9.5	7.5	14.8	16	17.6	17.8	22.1	23.7	23	22.4	25.2	22.8	24.3	20.1	21	18.1	15.8	12.2	10.1	9.6	-1.1	-4.1	-7.8	-5.3	-17.7	-11.6
Normal	-12.8833	-12.6	-12.95	-12.2833	-8.58333	-4.63333	-1.71667	0.316667	5.05	6.7	10.2	10.85	14.0333	16.6333	17.0833	18.7167	20.2167	22.0667	22.8833	24.5333	26.05	24.15	22.0167	19.7333	19.3333	16.6	15.4	11.3167	8.18333	7.18333	1.9	-1.16667	-5.9	-7.38333	-11.7333	-13.4833
Sunshine duration	Jan.			Feb.			Mar.			Apr.			May			Jun.			Jul.			Aug.			Sep.			Oct.			Nov.			Dec.
	E	M	L	E	M	L	E	M	L	E	M	L	E	M	L	E	M	L	E	M	L	E	M	L	E	M	L	E	M	L	E	M	L	E	M	L
2018	35.4	39.7	38.8	32.2	64.2	21.2	42.9	66.8	72.4	45.4	62.6	80.2	66.3	71.9	76.1	66.3	22.3	72.2	30.3	33	61.8	64.8	44.1	22.5	59.4	84.8	49.5	82.8	68.8	40.6	53.1	45.8	62.3	53.7	39.7	60.4
2019	63.1	36.3	56.1	50.9	50.2	53.9	66.2	52.5	67.6	70.3	80.7	62.1	94.6	60	76.4	69.7	69.3	80.4	90.2	52.4	60.2	48.7	23.2	52.2	72.4	90.7	105	69	73.4	79.5	68.4	45.1	43.8	64.9	46.5	71.6
2020	68.2	76.3	89.7	90.8	77.5	74.8	79.5	93.5	102.1	102.2	99.1	106.3	101.3	101.9	132	69.3	70	21.8	82.2	85.1	104.2	65	57.6	62.9	26.8	37	57.5	56.1	82.8	75.5	66.6	33.4	65.2	70.7	77.6	57.3
2021	65.3	45.2	62.9	55.7	45.2	58.1	70.4	56.7	53.7	94.6	67.9	51.8	42.4	87.7	76.3	48.8	50.7	70.8	39.2	80.4	86.2	42	38.5	77	77.1	62.1	27.6	56.9	63.9	80.4	16.8	66.9	38.4	54.2	48.5	69.2
2022	55.7	57.8	73.7	81.4	37.6	63.8	63	50.4	87.5	83.3	79	72	84.8	65.7	77.1	52.6	69.9	33.9	49.6	53.9	72.5	80.6	65.6	67.4	88.6	62.9	85.8	55.4	80.4	59.9	86.1	55.7	39.1	77.7	57	49.5
2023	63.1	47.4	48.8	64.7	55.7	62.2	65.7	71.3	101.8	61.6	64.7	68.8	97.3	48.4	89.8	67.6	70.8	61.8	50.8	42.1	55.5	17.3	66	52	71.6	80.8	76.3	81.3	83.5	81.8	17.9	70.5	29.9	58.7	42.1	62.2
Normal	58.4667	50.45	61.6667	62.6167	55.0667	55.6667	64.6167	65.2	80.85	76.2333	75.6667	73.5333	81.1167	72.6	87.95	62.3833	58.8333	56.8167	57.05	57.8167	73.4	53.0667	49.1667	55.6667	65.9833	69.7167	66.95	66.9167	75.4667	69.6167	51.4833	52.9	46.45	63.3167	51.9	61.7
